# Supplementary material for: Massive Loss of Transcription Factors Promotes the Initial Diversification of Placental Mammals
Source: Int J Mol Sci. 2022 Aug 26;23(17):9720. doi: 10.3390/ijms23179720 (PMC9456351; doi:10.3390/ijms23179720)
Supplement: Supplementary file 1 [file ijms-23-09720-s001.zip]

Archive with 1 entries (1 files):
- IJMS-1857313-Supplementary Data_final.pdf
